# Supplementary material for: Selective binding of the PHD6 finger of MLL4 to histone H4K16ac links MLL4 and MOF
Source: Nat Commun. 2019 May 24;10:2314. doi: 10.1038/s41467-019-10324-8 (PMC6534582; doi:10.1038/s41467-019-10324-8)
Supplement: Supplementary file 4 — Source Data [file 41467_2019_10324_MOESM4_ESM.xlsx]

## Sheet: Sheet1
Figure 1f	Binding affinities of WT MLL4-PHD6 for the indicated histone peptides measured by tryptophan fluorescence.
H4un	Kd	AVE	SD
Run1	12.9	14	4
Run2	10.7
Run3	17.5
H4K16ac	Kd	AVE	SD
Run1	1	1.1	0.2
Run2	1.3
Run3	0.9
H4K12ac	Kd	AVE	SD
Run1	8.8	11	4
Run2	16
Run3	9.6
H4K20ac	Kd	AVE	SD
Run1	30	28	4
Run2	30
Run3	23

## Sheet: Sheet2
Figure 3c	Binding affinities of L1504E for the indicated histone peptides measured by tryptophan fluorescence.
H4un	Kd	AVE	SD
Run1	2.8	4.1	1.1
Run2	4.7
Run3	4.8
H4K16ac	Kd	AVE	SD
Run1	4.3	3.5	1.1
Run2	3.9
Run3	2.2

## Sheet: Sheet3
Figure 4b
Mof KO qRT_PCR
Ct	Ct Average
16.8749	16.8749
16.8749	16.8749
16.9687	16.9674						Mock	4OHT
16.9661	16.9674						1.00268	0.196679
Ct	Ct Average					Average	STDEV
27.7646	16.8749	10.8897	10.7841	0.105617	0.929407	1.00268	0.103624
27.5534	16.8749	10.6785	10.7841	-0.105617	1.07595
29.9705	16.9674	13.0031	10.7841	2.21906	0.214781	0.196679	0.0255992
30.2368	16.9674	13.2694	10.7841	2.48537	0.178578
Mof KO qRT_PCR Jmjd3 control
Ct	Ct Average
16.8749	16.8749
16.8749	16.8749
16.9687	16.9674						Mock	4OHT
16.9661	16.9674						1.00005	0.832553
Ct	Ct Average					Average	STDEV
26.9991	16.8749	10.1242	10.1097	0.014464	0.990024	1.00005	0.0141787
26.9702	16.8749	10.0952	10.1097	-0.014464	1.01008
27.3269	16.9674	10.3595	10.1097	0.249786	0.841021	0.832553	0.0119749
27.3562	16.9674	10.3888	10.1097	0.279133	0.824086

## Sheet: Sheet4
Supplementary figure 12			Growth rate of Mof KO cells
Average		Mock	4OHT		D0	Mock	4OHT
	D0	1	1			1	1
	D1	3.715	2.81			1	1
	D2	6.365	4.725		Average	1	1
	D3	10.695	7.02		SDTEV	0	0
	D4	17.965	12
	D5	25.18	15.215		D1	Mock	4OHT
						3.89	2.98
						3.54	2.64
					Average	3.715	2.81
					SDTEV	0.175	0.17
					D2	Mock	4OHT
						5.82	4.59
						6.91	4.86
					Average	6.365	4.725
					SDTEV	0.545	0.135
					D3	Mock	4OHT
						9.81	6.59
						11.58	7.45
					Average	10.695	7.02	65.6381
					SDTEV	0.885	0.43
					D4	Mock	4OHT
						16.98	12.54
						18.95	11.46
					Average	17.965	12	66.7965
					SDTEV	0.985	0.54
					D5	Mock	4OHT
						26.41	14.49
						23.95	15.94
					Average	25.18	15.215	60.4249
					SDTEV	1.23	0.725
